# Supplementary material for: Metabolome Analysis of Drosophila melanogaster during Embryogenesis
Source: PLoS One. 2014 Aug 14;9(8):e99519. doi: 10.1371/journal.pone.0099519 (PMC4133167; doi:10.1371/journal.pone.0099519)
Supplement: Table S2 — Metabome analysis of Drosophila melanogaster during embryogenesis (Normalized data). (XLSX) [file pone.0099519.s002.xlsx]

## Sheet: Normalized Data
Metabome analysis of Drosophila melanogaster during embryogenesis (Normalized data)
	0-2 Hrs AEL			2-4 Hrs AEL			4-6 Hrs AEL			6-8 Hrs AEL			8-10 Hrs AEL			10-12 Hrs AEL			12-14 Hrs AEL			14-16 Hrs AEL			16-18 Hrs AEL			18-20 Hrs AEL
Compound_Name	Sample 1	Sample 2	Sample 3	Sample 1	Sample 2	Sample 3	Sample 1	Sample 2	Sample 3	Sample 1	Sample 2	Sample 3	Sample 1	Sample 2	Sample 3	Sample 1	Sample 2	Sample 3	Sample 1	Sample 2	Sample 3	Sample 1	Sample 2	Sample 3	Sample 1	Sample 2	Sample 3	Sample 1	Sample 2	Sample 3
2-Aminoethanol	0.713606	0.663923	0.726679	0.909406	1.06398	0.745102	0.917817	1.03852	1.19182	0.993992	1.12342	1.28787	0.800405	0.958014	0.999259	0.726351	0.655338	0.671408	0.577224	0.352371	0.406219	0.187053	0.230894	0.429236	0.217474	0.289065	0.385089	0.387754	0.281112	0.303034
3-Hydroxy-DL-Kynurenine	2.35401e-05	3.50835e-05	2.33057e-05	3.73252e-05	2.44676e-05	3.73824e-05	2.29378e-05	3.9447e-05	2.37497e-05	3.55341e-05	0.0101692	2.31683e-05	0.0207445	0.0208783	0.0208217	0.0579032	0.0414156	0.0411158	0.0786928	0.0340028	0.0415523	0.0692438	0.0372692	0.0901551	0.0690501	0.0629573	0.0699785	0.106467	0.0589498	0.0724551
Alanine	2.36334	2.44979	1.95873	1.8722	1.06628	0.644017	2.08571	1.45729	2.32986	2.60778	2.43921	2.88814	1.86752	1.48429	1.40124	1.1954	1.43189	1.46094	1.13478	1.33779	1.12168	1.18547	1.34988	1.5411	2.2597	1.98332	1.2625	3.62392	2.53164	2.70152
Ascorbic acid	0.174205	0.22319	0.320792	0.301877	0.282234	0.260764	0.294243	0.219121	0.203122	0.267293	0.293628	0.331191	0.224237	0.283746	0.284701	0.267537	0.280129	0.227405	0.259264	0.247261	0.231207	0.27594	0.203316	0.192625	0.160954	0.21501	0.272074	0.155592	0.161893	0.181806
Asparagine	0.259615	0.187878	0.250036	0.363883	0.294052	0.136586	0.423973	0.379135	0.394663	0.39264	0.382776	0.373766	0.276079	0.319935	0.298464	0.316693	0.27736	0.229353	0.314906	0.243226	0.183913	0.253986	0.223717	0.288584	0.184829	0.27139	0.253012	0.316906	0.221257	0.226775
Aspartic acid	2.57988	2.40308	2.83169	2.4476	2.06064	0.971244	1.45196	1.46326	1.58049	1.12868	1.36297	1.11606	0.913033	1.06235	1.10298	1.14156	0.806747	0.845895	1.1151	0.896865	0.576262	0.747893	0.669024	0.860841	0.41887	0.387853	0.625859	0.425354	0.294992	0.337832
Beta-alanine	0.116473	0.155005	0.113246	0.0276766	0.0323768	0.0243359	0.0327494	0.0260449	0.0281522	0.0307903	0.0338734	0.0361165	0.0333167	0.0346692	0.0332905	0.0503103	0.0474079	0.0580221	0.0465772	0.0628354	0.0795678	0.0578005	0.0644585	0.0645302	0.074037	0.0686393	0.0730251	0.101253	0.0945209	0.0975582
Citric acid + Isocitric acid	0.143577	0.133849	0.138232	0.14475	0.194028	0.194594	0.150761	0.20111	0.203638	0.198789	0.253505	0.273714	0.240827	0.263384	0.270353	0.486254	0.413016	0.28827	0.616848	0.456752	0.382196	0.771494	0.531344	0.635702	0.513345	0.421972	0.505856	0.424677	0.4325	0.465045
Citrulline	0.00516116	0.00540286	3.49586e-05	2.48834e-05	0.00518713	3.73824e-05	0.0053875	0.00472377	0.00715755	0.00448025	2.50011e-05	0.00854332	2.36708e-05	0.00721129	0.0077476	0.00908825	3.63907e-05	0.00815036	0.00869677	2.27634e-05	0.00781847	0.00931964	0.00749755	0.0112566	0.0107914	0.00922655	0.0107793	0.0108084	0.0107192	0.0128017
DL-methionine sulfoxide_3	0.0761757	0.0747659	0.120191	0.104081	0.0727024	0.044619	0.0897841	0.0818787	0.0778425	0.0972834	0.0799754	0.14042	0.0968965	0.104527	0.11784	0.0971362	0.0895483	0.0980579	0.0805685	0.0641471	0.0901945	0.164652	0.0657582	0.0853229	0.156669	0.102498	0.0926433	0.096828	0.157847	0.101715
D-sorbitol-6-phosphate	0.0331591	0.0229037	0.0259568	0.0325133	0.0202164	0.0189092	0.0464403	0.0283229	0.0329408	0.0426172	0.0232573	0.024848	0.0322811	0.0666123	0.0590467	0.0278436	0.0329669	0.0561366	0.0245257	0.0262518	0.0408721	0.0370744	0.0223224	0.0248637	0.0300145	0.0375469	0.0332501	0.0231636	0.0292516	0.0240228
Fructose	0.0357368	0.0378288	0.0272182	0.0177792	0.0153198	0.0180837	0.0148006	0.0161174	0.0318275	0.0184333	0.0180633	0.0409066	0.0196142	0.0175175	0.0148006	0.0216353	0.0199754	0.0165752	0.0222281	0.0257425	0.0278886	0.0285515	0.0253617	0.0294247	0.0270827	0.0305177	0.0322828	0.0262685	0.0289702	0.0397727
Fumaric acid	0.076414	0.0652904	0.0754844	0.0828494	0.0808654	0.0689362	0.0951171	0.0791569	0.0843231	0.0890573	0.0732563	0.0971853	0.0633816	0.0832684	0.0797502	0.0648435	0.0675744	0.0733831	0.0601654	0.0639793	0.070795	0.0793034	0.0628749	0.0697824	0.076436	0.0658821	0.0687129	0.0641063	0.0689352	0.0705105
Glucose	0.709536	0.550153	0.385224	0.395867	0.430039	0.511979	0.436462	0.685828	1.07779	0.611059	0.958017	1.29955	0.641949	0.627461	0.649545	1.01137	0.73016	1.11279	1.22258	1.02815	0.847757	1.27017	1.00527	2.19135	2.01465	1.64311	1.22625	2.59504	2.20339	2.23093
Glutamic acid	2.07331	1.65866	1.84482	2.08973	1.69476	1.05075	2.2269	1.99549	2.09361	2.46794	2.39404	2.3079	2.07128	1.95992	1.97202	2.21018	1.72107	1.59027	2.12695	1.61906	1.14888	1.66138	1.34535	1.60323	1.33358	1.31746	1.43562	1.35937	1.11401	1.08632
Glutamine	0.519009	0.250631	0.247268	0.45612	0.282812	0.0265633	0.386103	0.225166	0.117816	0.293893	0.187768	0.0855201	0.297879	0.170798	0.151802	0.294697	0.181896	0.106918	0.265887	0.0696416	0.0312674	0.174382	0.0702987	0.13818	0.185111	0.193674	0.128031	0.366478	0.16673	0.125462
Glycine	1.781	1.4731	1.83689	1.99629	1.67459	1.45806	2.17977	2.11538	2.39381	2.57524	2.60318	3.22816	2.33147	2.57375	2.52098	2.66946	2.52514	2.3318	2.48523	2.30937	2.29456	2.36147	1.82993	2.58427	1.93508	2.12559	2.23818	2.42884	2.19626	2.19131
Histidine	0.377427	0.444037	0.465725	0.432107	0.442347	0.170756	0.502182	0.481102	0.525045	0.456491	0.546133	0.59723	0.419657	0.502067	0.484395	0.635517	0.501618	0.477485	0.572419	0.49335	0.470424	0.620149	0.431952	0.577389	0.614471	0.585739	0.487118	0.800145	0.638015	0.627908
Hypoxanthine	3.53101e-05	2.3389e-05	3.49586e-05	2.48834e-05	3.67014e-05	2.49216e-05	3.44066e-05	2.6298e-05	3.56245e-05	2.36894e-05	3.75016e-05	0.0162815	0.00873157	0.00865597	0.00766113	0.00915635	3.63907e-05	0.0143049	2.39333e-05	0.0131885	0.0103204	0.0170572	0.0132158	0.0248171	0.026206	0.0251799	0.0140808	0.0571524	0.0469516	0.0357897
Inosine	0.0374169	0.0513301	0.0588208	0.0492288	0.052275	0.0459741	0.0573186	0.0598509	0.0659944	0.0525845	0.065181	0.0885407	0.0381573	0.0502101	0.0524347	0.0395848	0.04006	0.0382727	0.0366299	0.0384274	0.0345206	0.0356795	0.0284038	0.0473391	0.0441465	0.0366577	0.0445594	0.055393	0.0525954	0.0520997
Inositol	0.0581028	0.0488099	0.043908	0.0253438	0.0192958	0.0209933	0.0431545	0.0441444	0.0509549	0.0719802	0.0815473	0.0946194	0.0647515	0.0843685	0.0833011	0.076145	0.0862398	0.0727297	0.087207	0.0857154	0.0778752	0.0950535	0.0743199	0.102587	0.0940072	0.0955226	0.0936483	0.107052	0.107813	0.0993521
Isoleucine	0.253365	0.261384	0.282675	0.258869	0.190716	0.171632	0.304507	0.266267	0.402025	0.325436	0.390011	0.399399	0.280073	0.329649	0.298643	0.301637	0.26372	0.316921	0.335384	0.301614	0.300948	0.266856	0.259593	0.391101	0.273951	0.299659	0.312805	0.57198	0.351062	0.392871
Kynurenine	0.148214	0.136279	0.137993	0.125979	0.13671	0.0680577	0.116616	0.128383	0.14965	0.104834	0.142719	0.154223	0.0648846	0.0877958	0.0869184	0.0621707	0.0467438	0.0413246	0.0406657	0.0185863	0.0233297	2.26824e-05	3.4054e-05	0.0219679	2.25525e-05	3.59243e-05	0.0204552	2.23776e-05	3.48026e-05	0.00846342
Leucine	0.567678	0.587269	0.696239	0.549392	0.39766	0.325445	0.551128	0.548572	0.776952	0.627105	0.860528	0.828511	0.558172	0.608605	0.592181	0.562456	0.506728	0.59733	0.599937	0.550757	0.52188	0.447924	0.468631	0.662354	0.516703	0.511657	0.518868	1.07032	0.689819	0.700548
Lysine	0.632963	0.627436	0.694896	0.608067	0.49483	0.305657	0.508031	0.446069	0.559491	0.507311	0.551196	0.661699	0.387367	0.403733	0.389597	0.456212	0.397434	0.397166	0.405628	0.38838	0.374945	0.367549	0.329231	0.488867	0.408651	0.477374	0.43206	0.739734	0.597708	0.615021
Malic acid	1.15779	1.05126	1.16528	1.28748	1.29397	1.11545	1.24486	1.29084	1.27238	1.30663	1.19891	1.57376	1.00686	1.10225	1.14191	1.13795	1.13016	1.03128	1.01165	0.999368	1.06113	1.21278	1.02823	1.1075	1.03346	1.0459	1.08162	0.968593	0.992979	0.941905
Maltose	2.35401e-05	3.50835e-05	2.33057e-05	3.73252e-05	0.0135948	2.49216e-05	0.0205952	0.0236616	0.0244889	0.0248502	0.0301013	0.0385926	0.0248869	0.032611	0.0343368	0.046562	0.0321815	0.0280788	0.0328575	0.0334934	0.0225946	0.0321041	0.0330437	0.0367882	0.0222621	0.0308649	0.029016	0.022828	0.0275636	0.0275026
Mannose	0.00827728	0.00773299	0.00813371	3.73252e-05	2.44676e-05	3.73824e-05	2.29378e-05	3.9447e-05	0.00807191	0.00964454	0.008666	0.0213902	0.0111756	0.00932693	0.00943951	0.00825121	0.00856697	0.0112261	2.39333e-05	0.00974556	0.0116455	0.00883197	0.00835741	0.0135313	0.0164408	0.0117562	0.0108053	0.0124448	0.0105829	0.012671
Methionine	0.129473	0.129993	0.145938	0.144517	0.100418	0.0571171	0.121034	0.104495	0.139743	0.131695	0.141172	0.140362	0.0970917	0.0966059	0.0980383	0.0896057	0.0825279	0.0839529	0.0674591	0.0719379	0.0539555	0.0494845	0.0500678	0.0664112	0.0691939	0.0598289	0.0549216	0.132912	0.0876184	0.0838041
N-Acetyl-L-Aspartic acid	0.0182848	0.0215647	0.0251265	0.0297575	0.0355789	0.0454694	0.147986	0.167436	0.189614	0.317071	0.329521	0.378704	0.34086	0.424321	0.401846	0.429276	0.397962	0.297998	0.326917	0.279733	0.299797	0.304112	0.225817	0.240524	0.160357	0.167263	0.251874	0.111267	0.132885	0.121152
Nicotinic acid	2.35401e-05	3.50835e-05	2.33057e-05	3.73252e-05	2.44676e-05	3.73824e-05	2.29378e-05	3.9447e-05	0.00605022	0.00689953	0.0092379	0.0135332	0.00756578	0.0106356	0.0114744	0.00974653	0.0093433	0.0127327	0.00935195	0.00954638	3.86893e-05	0.0147578	0.0105766	0.0139687	0.0178588	0.0150343	0.0121376	0.0228168	0.02366	0.0212396
O-Phosphoethanolamine	0.727129	0.744487	0.697456	0.582898	0.616009	0.449912	0.505508	0.556501	0.544609	0.45839	0.436047	0.563179	0.328216	0.377725	0.387899	0.3325	0.31517	0.284842	0.302921	0.283023	0.25909	0.266337	0.290863	0.337865	0.261998	0.273722	0.314528	0.389315	0.328522	0.385155
Ornithine	0.0278567	0.0319728	0.0351946	0.0319068	0.0251343	0.0203983	0.0268716	0.0270179	0.0387832	0.0248827	0.0333827	0.0320563	0.0221145	0.0203071	0.0228883	0.025585	0.0243484	0.0273091	0.0253962	0.0210533	0.0211534	0.0172755	0.0197768	0.0351026	0.0213036	0.0252458	0.0206144	0.0332531	0.0226739	0.0405545
Pantothenate	0.0458472	0.0321277	0.0467659	0.0500779	0.0298719	0.0339307	0.0464891	0.0390722	0.03482	0.0485958	0.0384642	0.0568348	0.043646	0.0442681	0.0476702	0.0440509	0.054956	0.0403699	0.0303953	0.0790799	0.0412847	0.0553253	0.0894796	0.0302704	0.0498128	0.0561706	0.0598798	0.0536951	0.0541441	0.0544309
Phenylalanine	0.120811	0.110329	0.129026	0.129276	0.0870037	0.0641419	0.141899	0.12054	0.174602	0.217543	0.256208	0.24009	0.211561	0.225158	0.23203	0.227799	0.201462	0.206259	0.192618	0.163853	0.139195	0.096698	0.0954873	0.136961	0.110253	0.102246	0.118167	0.181692	0.117485	0.128939
Phosphate	2.10212	2.36022	2.42281	2.41306	2.33952	2.13815	2.38086	2.53603	2.76895	2.31967	2.61353	3.13247	2.10336	2.85062	2.88859	2.2688	2.6163	2.58775	2.18611	2.26873	2.45827	2.4513	2.05591	2.49737	2.3865	2.55399	2.5238	2.64043	2.89424	2.66325
Proline	0.613919	0.645569	0.646816	0.429417	0.327196	0.175062	0.437108	0.3992	0.612714	0.458268	0.651907	0.601424	0.440706	0.515405	0.470494	0.651925	0.492308	0.626244	0.82567	0.728336	0.540916	0.758166	0.75228	0.9395	0.825145	0.800183	0.630351	1.21667	0.74349	0.896736
Pyroglutamic acid	0.922421	1.34615	1.60522	0.999145	1.3001	1.23892	0.755484	1.28267	1.8359	0.830103	1.39918	2.16838	0.801218	1.45236	1.75742	1.24273	1.41452	1.59046	1.25924	1.75746	1.99895	1.31774	1.44612	1.89662	0.946263	1.35613	1.72645	1.01527	1.21175	1.47835
Serine	0.24376	0.247374	0.301844	0.213715	0.1581	0.11258	0.297606	0.252194	0.36828	0.305315	0.360991	0.384064	0.211928	0.248566	0.238083	0.170855	0.152456	0.18497	0.168141	0.165771	0.154696	0.151	0.156733	0.219044	0.177601	0.172868	0.157157	0.341441	0.210269	0.237328
Sorbose	0.0555016	0.0669101	0.0484643	0.0334713	0.0282754	0.0313171	0.0277977	0.0280106	0.0504235	0.0372693	0.0372954	0.0637621	0.0308046	0.0286789	0.0269956	0.0421924	0.0341405	0.0293765	0.0368274	0.0501733	0.0455954	0.0543301	0.0486319	0.0553937	0.049342	0.0581015	0.0565029	0.0467105	0.0538686	0.066502
Succinic acid(or aldehyde)	0.197678	0.16812	0.133894	0.160476	0.124711	0.122571	0.180084	0.155855	0.194578	0.22167	0.221297	0.332793	0.208815	0.266014	0.270688	0.198702	0.260785	0.281384	0.190458	0.231421	0.268646	0.309848	0.245115	0.355488	0.398285	0.409013	0.292202	0.617807	0.450493	0.491396
Threonine	0.103823	0.106268	0.154258	0.115316	0.0728523	0.0530798	0.106833	0.0919344	0.138383	0.12479	0.144241	0.140044	0.113576	0.123792	0.123593	0.134482	0.113287	0.12386	0.134433	0.14607	0.119057	0.137152	0.141037	0.175708	0.139831	0.146227	0.123209	0.227122	0.139219	0.170693
Trehalose	0.279647	0.0606068	0.124033	0.102775	0.0951209	0.142187	0.157101	0.298018	0.267709	0.588181	0.881829	0.632808	1.5325	1.70712	1.94026	2.70164	2.5384	2.42417	3.08874	2.84617	2.89755	3.47879	2.8267	3.31968	2.46798	2.75883	2.92939	1.92245	2.07932	2.16794
Tryptophan	0.132834	0.107051	0.100981	0.123515	0.0998706	0.0589395	0.147865	0.145559	0.189353	0.206287	0.220075	0.244064	0.160689	0.187197	0.19141	0.187082	0.164513	0.158219	0.153571	0.132804	0.125798	0.111056	0.0951099	0.152562	0.0934152	0.121673	0.139068	0.157166	0.130689	0.121317
Tyrosine	0.659543	0.532536	0.565636	0.637688	0.53192	0.37492	0.738412	0.722441	0.813856	0.861411	0.906274	0.940452	0.766517	0.781757	0.819358	1.01111	0.878298	0.776059	1.0418	0.861033	0.782959	0.934031	0.768711	1.20732	0.63571	0.937941	0.967703	0.796719	0.630217	0.755175
Uracil	3.53101e-05	0.00523329	0.00493208	2.48834e-05	3.67014e-05	0.00475068	2.29378e-05	3.9447e-05	2.37497e-05	0.0210095	3.75016e-05	0.031897	0.0218541	0.0181884	0.0211128	0.0120647	0.019748	0.0185233	2.39333e-05	0.0224788	0.0292588	0.0231729	0.0226317	0.0311715	0.0415642	0.0409627	0.0284831	0.0626154	0.0625837	0.0505957
Urea	0.0851062	0.119363	0.0888794	0.0387435	0.116827	0.0855869	0.0395131	0.10342	0.0775011	0.0294726	0.102742	0.0955085	0.0277511	0.0822891	0.063984	0.127638	0.0537854	0.074997	0.126416	0.0752044	0.0439769	0.057276	0.0655737	0.109603	0.0425425	0.0283173	0.0985108	0.0911552	0.0529086	0.0393434
Uric acid	2.35401e-05	3.50835e-05	0.00522049	2.48834e-05	3.67014e-05	2.49216e-05	3.44066e-05	2.6298e-05	3.56245e-05	0.0109919	0.0153788	0.0179178	0.0235554	0.0371264	0.0332703	0.0548785	0.0452457	0.0660979	0.0783397	0.0845915	0.0807479	0.160563	0.146852	0.137159	0.185556	0.152319	0.120788	0.202207	0.20865	0.171762
Valine	0.533012	0.532778	0.681326	0.529106	0.347559	0.313694	0.515394	0.483577	0.730513	0.708016	0.86295	0.882137	0.632286	0.728356	0.685441	0.761552	0.672278	0.723037	0.795669	0.75452	0.676054	0.697158	0.641738	0.869403	0.596023	0.657393	0.690899	0.929855	0.683723	0.711482
Xylitol	2.35401e-05	3.50835e-05	0.00464658	0.00453501	2.44676e-05	3.73824e-05	0.00535597	2.6298e-05	0.00796207	0.00989624	0.0086035	0.0218188	0.00834396	0.00852601	0.00822318	2.26993e-05	0.00783309	0.00847554	3.59e-05	0.00848789	0.00890177	0.0134195	0.00689876	0.0158468	0.0240466	0.0180939	0.0122071	0.0238378	0.0357191	0.0197044
